# Supplementary material for: Evolutionary Analysis of TCGA Data Using Over- and Under- Mutated Genes Identify Key Molecular Pathways and Cellular Functions in Lung Cancer Subtypes
Source: Cancers (Basel). 2022 Dec 20;15(1):18. doi: 10.3390/cancers15010018 (PMC9817988; doi:10.3390/cancers15010018)
Supplement: Supplementary file 1 [file cancers-15-00018-s001.zip]

Archive with 1 entries (1 files):
- cancers-2014646-supplementary.pdf
